# Supplementary material for: ORBIT: a New Paradigm for Genetic Engineering of Mycobacterial Chromosomes
Source: mBio. 2018 Dec 11;9(6):e01467-18. doi: 10.1128/mBio.01467-18 (PMC6299477; doi:10.1128/mBio.01467-18)
Supplement: TABLE S1 [file mbo006184224st1.xlsx]

## Sheet: Sheet1
Supplementary Table 1
ORBIT oligos for M. tuberculosis target genes
Rv #	gene	ORBIT Oligo
Flag-DAS+4 tags:
Rv0054	ssb	gggcgccgcttgctggacttggccatgagtgtctatctttccgtttcttgatttgcagttcttggggtcaGGTTTGTACCGTACACCACTGAGACCGCGGTGGTTGACCAGACAAACCgaatggcggttcgtcatcgccgccgccgaacgaacccgacgccggtgcgctgccccacgggtcatctccc
Rv0218	Rv0218	catcgccagcaggtgcaatggacctgacccgtaggagtttttgaaacgcgttgcaatgtcgaacatttcaGGTTTGTACCGTACACCACTGAGACCGCGGTGGTTGACCAGACAAACCcctcttgtggaattcgatgccagcgacccatttcgtgttgtgcacaccgggcagtgcgggaacgatgatg
Rv0228	Rv0228	ggcacgatcgactaggtgcccgccaggtgtcagccggccgagtcaTAAAGCAGCGTATCCACATAGCGTGAATGGGATTAACTAGGCTCTCGTCCTTTCCACAAGATGGTTTGTACCGTACACCACTGAGACCGCGGTGGTTGACCAGACAAACCgggtgcaatcgcgtccgcctgaagttcgccgaccgatatgggttc
Rv0556	Rv0556	acacacactgtcagcgccggctgtcgaaatggttgcgtagcggcatacggcgtgcgaactctgctgctcaGGTTTGTACCGTACACCACTGAGACCGCGGTGGTTGACCAGACAAACCgcccgttgcagacgccgaattttcacgacgttccaaccgcttgtccagcaccgctagcacgaccagcgcg
Rv0896	gltA2	ctggcgagcagacgcaaaagcccctaatacctgccggtttagggggcttttgcgtctgctcgccggcctaGGTTTGTACCGTACACCACTGAGACCGCGGTGGTTGACCAGACAAACCccgcgcgtctatggtgacgtagtcgcgctccgtgtagccggtgtagatctggcggggccggccgatcttg
rv0993	galU	ctttccgtcgagccatggggccgggcatcccccaccccggaaccgtccgtgccgtatcgtcgccaggctaGGTTTGTACCGTACACCACTGAGACCGCGGTGGTTGACCAGACAAACCctgctctgtcagacccagtcgcgccaccaaccatcgccgcaagtccgggccgtagtcgtcacgatccaat
Rv1005c	pabB	gccgccacgcgcaccaccccggctcggttagccagcaaagtgcggGGTTTGTCTGGTCAACCACCGCGGTCTCAGTGGTGTACGGTACAAACCATCTTGTGGAAAGGACGATCAGACCCATTGAGACTAAGACGCTATGTGGATACGCTGCTTTAtagcccagcgggcggcggaaattggcataacgcccacatggtgtg
Rv1093	glyA1	tcgggcgccgccgtgtcgcgcggtgatcggcgctctcgcgcttatgcgcgccaacgacaggcccgcgtcaGGTTTGTACCGTACACCACTGAGACCGCGGTGGTTGACCAGACAAACCgcggccgaccagactccactcctcgagcccgtcgtagagcggaaacgccctggccagccgggtcgcccga
Rv1392	metK	agcagacgcagaatcgcacgcggaagcctttccgcgtgcgattctgcgtctgctcgcgccctcgacgctaGGTTTGTACCGTACACCACTGAGACCGCGGTGGTTGACCAGACAAACCgatggcgcgcttgaggtcgtcgaccttgtcgagctgctcccacggtaattcgacgtcggtgcggccgaag
Rv1475c	acn	cggtgaggcggactactaccgcaacggcggcatcctgcagtacgtgctgcgcaacatactgaagtcaggcGGTTTGTCTGGTCAACCACCGCGGTCTCAGTGGTGTACGGTACAAACCtgaccgagcgcccgtgcccaaggtcagcgaggaccatctggcggctcgccgccgtcagatcctcgacggt
Rv1743	pknE	cgcgcaccgctgcggacatgctgcgagagcaagcggaattgtccgggacgaggccacaccacccgcgctaGGTTTGTACCGTACACCACTGAGACCGCGGTGGTTGACCAGACAAACCcccgatcagcctcgcgagccagctcggatcctgatagttcacgaccatgctgccgtcccacacgaacggc
Rv2241	aceE	cgcccgccagtaccggatcgacgacgtggcggctgcgcccgagcagaccacggatcccggtcccggggccGGTTTGTCTGGTCAACCACCGCGGTCTCAGTGGTGTACGGTACAAACCtaacgccggcgagccgaccgcctttggccgaatcttccagaaatctggcgtagcttttaggagtgaacga
Rv2398c	cysW	gaagtcgccgtagcgtttggtggcgtcggccacgacgatggcgtaggtcattttcaccgtctccttctcaGGTTTGTACCGTACACCACTGAGACCGCGGTGGTTGACCAGACAAACCgccctcgctgaccgctcgtgcccggcgggcgtctagcaccatctggacgatcagcaccaccacggaaacc
Rv2711	ideR	accctgccacacgagatggcccacgcggtcaaggtcgagaaagtcGGTTTGTCTGGTCAACCACCGCGGTCTCAGTGGTGTACGGTACAAACCATCTTGTGGAAAGGACGAACTGACTGTGCAGGTTTAGTACGCTATGTGGATACGCTGCTTTAtgagctaacccgcacctaccctgcgcgttgaccgaacgcacgtcg
Rv2746c	pgsA3	aaactccttgtccacctcgcaatcgtcatcaggtgaacgccgccggcggtggggttggttcccgcaatcaGGTTTGTACCGTACACCACTGAGACCGCGGTGGTTGACCAGACAAACCgctggcggtctggcggatccccccgatgtcccgcagagccctggccacgtaatcgacaccagtgatcacg
Rv2868c	gcpE	cggagccgacatctgcgaactccctttggtgggaactgacggccactgaatgaaaagctgacccctatcaGGTTTGTACCGTACACCACTGAGACCGCGGTGGTTGACCAGACAAACCgcttacggtcacaataggcgaaccgctcggtgtcgcgcccggatcttgctcgcccatttcggcggccagc
Rv2977c	thiL	cgctcgacgagctcactcaacggccgtgcggtcactgcatccctttcgcgtacagacggtcaccgcgtcaGGTTTGTACCGTACACCACTGAGACCGCGGTGGTTGACCAGACAAACCccctagcgaaccttgattgtctggctccccaaacgattgccagcccgcgtatccagtccactcctcgccg
RV2986c	hupB	gcgggcctaacacacggatacccttcgtcacattgccaccgtgcaaagggtatccgtgtgtcttgacctaGGTTTGTACCGTACACCACTGAGACCGCGGTGGTTGACCAGACAAACCtttgcgaccccgccgagcggttgccttcttggcgggagccttggtagccggccgcttggccgctgccttc
Rv3034c	Rv3034c	ggcagccaatttcgcgtacccgatgtggatggtcgccggagcaccatcggctttagggtgctcggggctaGGTTTGTACCGTACACCACTGAGACCGCGGTGGTTGACCAGACAAACCgcgggccgccttcttgcgttcgatgtcggccaaggcagcggctagctcagcgcgctgcgcggccgatgcc
Rv3206c	moeB1	ggcggctcgacattcacaccggtcagcctagtagagcccatcggggtgtattgggcctgtatcggtcctaGGTTTGTACCGTACACCACTGAGACCGCGGTGGTTGACCAGACAAACCgtacatcaccatgtcgggctgcatctgcttggcccacgcgacgatcccaccctgcaggtgtaccgcgtcg
Rv3212	Rv3212	agcagtgatcccggcagtttctggatccagggtcattgagcaacgtggcgacacactagtcgctctgggtGGTTTGTCTGGTCAACCACCGCGGTCTCAGTGGTGTACGGTACAAACCtgatcgcctatgttggcgcgagcagacgcaaaatcgcccgaaaccgatggctttcgggcgattttgcgtc
Rv3370c	dnaE2	gccagagtgaaatccacgacgcgtttgcggcgtgtcgcgtcgcccgtttcactgtcggcgcagaggttcaGGTTTGTACCGTACACCACTGAGACCGCGGTGGTTGACCAGACAAACCccggaagtcgcgcgagcgcgcgccgaccgccagggtgaggcggcccatccgttcggcgacgacggtgatt
Rv3410c	guaB3	atccggcttcatcgctgcagtatgaccccctttacatcgggccagttaatcagtctctcaggtggcgtcaGGTTTGTACCGTACACCACTGAGACCGCGGTGGTTGACCAGACAAACCgcccccaacggtcaggccgaccttctggaactccttgaggtcgcaatacccggccttggccatcgatcgg
Rv3441c	mrsA	tttacgctatcgggtctcatgcctattcggacgccccgcgccgcgtcggggttccagcatttccggttcaGGTTTGTACCGTACACCACTGAGACCGCGGTGGTTGACCAGACAAACCgcgcgcggtgctcaccgcgtcggcgaccgtggccgccagccgctgggcgacgccctcgtcggctgcctcc
Rv3465	rmlC	tgtgcgcgcgtctggcctgctgcccaggtgggaacagacgcagcggttcattggggagatgcgcggcaccGGTTTGTCTGGTCAACCACCGCGGTCTCAGTGGTGTACGGTACAAACCtagctcggtaatcccttgtgttgctttagcttcagcggtcacagcgcggcgattgttgtcggtggcccct
Rv3581c	ispF	cacgacgtgccagcttacctgcccaattgctgcaacctgcggcgcgcgcgtccggaccaggagtgcgctaGGTTTGTACCGTACACCACTGAGACCGCGGTGGTTGACCAGACAAACCccgcaacgaaaccaccaatgccgtagcgattgcggccaagccctcgccgcggccagtgaggcccagcccg
Rv3663c	dppD	tcgcgcacccggtcgctggccgcagcaacgcccgggagctccattagcggagccagcgggtcgaccgtcaGGTTTGTACCGTACACCACTGAGACCGCGGTGGTTGACCAGACAAACCcaggttgccaacctttcggggagctgagggggcaccgggaatggcctgaagcaactggcgggtgtactcg
Rv3910	Rv3910	cacggccggacagtaaccaatcggtggcggcatagcacttcaccctggctggccgtgcccggcccggtcaGGTTTGTACCGTACACCACTGAGACCGCGGTGGTTGACCAGACAAACCggacgcggcgtaaatcgtgatctccgagatgtcggcttgactctttccgtcggtggttcccaaggtagag
Knockouts:
Rv0218	-	ggagtttttgaaacgcgttgcaatgtcgaacatttcacctcttgtggaattcgatgccagcgaccTCCTTCCTCCTTTCTGGTTTGTACCGTACACCACTGAGACCGCGGTGGTTGACCAGACAAACCtcctcggcttccgcccctcttgctggatcactcatcaggccaccatcccgatcctcgttcgacta
Rv0244c	FadE5	aggtggcactctcaacgaggaggatcggcagtgagccactaccggagcaacgtccgtgacGGTTTGTCTGGTCAACCACCGCGGTCTCAGTGGTGTACGGTACAAACCatcatggaactcgacgaggccgcgttctgatccttatctgttgactctgcgtccaccgga
Rv0248c	Rv0248c	ccacacccgcatactcgcgctgtacgtcatttagcctctccgtcctggatgctcggccagctcttcgtcgGGTTTGTACCGTACACCACTGAGACCGCGGTGGTTGACCAGACAAACCactacgtcgtaggagtgccgctcgacctcaaccataaaacctcgctcagcttctgaaacgatccttcagc
Rv0249c	Rv0249c	accataaaacctcgctcagcttctgaaacgatccttcagccaataaatctgagatctgtgatgctgccacGGTTTGTACCGTACACCACTGAGACCGCGGTGGTTGACCAGACAAACCccgatcgcaggacggttcgccgtgggtgcgctcatctaatgtgatcctcttcgcgtgttatctcgtcgaa
Rv0465c	Rv0465c	gtcttcacaacacccggtacgctcggttgggtgtccaagacctacgtcggctcgcgggtcGGTTTGTCTGGTCAACCACCGCGGTCTCAGTGGTGTACGGTACAAACCgtgtccccgtatctggtgaaacaactatgaccggtcagaacggccaagtcgcgcgtatct
Rv0503c	cmaA2	cgatctagtggggaaagtagggtccgttcaatgacgtcacagggcgacacgacaagcggcGGTTTGTCTGGTCAACCACCGCGGTCTCAGTGGTGTACGGTACAAACCgacgtctgccagttcactctggtcaaataagggtcagccgaaaaagatgttgcgacggcc
Rv0645c	mmaA1	ttgtacggttggcgcgggaggttgtcgcctatggccaagctgagaccatattacgaagagGGTTTGTCTGGTCAACCACCGCGGTCTCAGTGGTGTACGGTACAAACCaacgtcgcccagttcaccatgaccaagtagctcgtccgctcatatccgttccctgacctg
Rv0928	pstS3	tttaccggctggtcgagcgcctcgatgctcattgagggactcacccgttgaccttcccgccggcgattgcGGTTTGTACCGTACACCACTGAGACCGCGGTGGTTGACCAGACAAACCtacggcggcaccaaatcggttgagtttcaattcagttcctaacggccgaccagctgttttgctcgcagca
Rv0929	pstC2	tttaccggctggtcgagcgcctcgatgctcattgagggactcacccgttgaccttcccgccggcgattgcGGTTTGTACCGTACACCACTGAGACCGCGGTGGTTGACCAGACAAACCtacggcggcaccaaatcggttgagtttcaattcagttcctaacggccgaccagctgttttgctcgcagca
Rv0989c	grcC2	gtgtcaatgttgtgcgcatgcctacggccacgagcatgatcccggcagtcagcctgggtgacccgcaattGGTTTGTCTGGTCAACCACCGCGGTCTCAGTGGTGTACGGTACAAACCcattgatcgaccacgcgatatctgcgtgcgactagcgacacaccccagcaactacctgttgacacaacga
Rv1127c	ppdK	gttgcccataagtagcatcaaggggtgcccatgactcgtatcacccgagccaatggttgccccgaGGTTTGTCTGGTCAACCACCGCGGTCTCAGTGGTGTACGGTACAAACCAGAAAGGAGGAAGGAagctggccgacatcgcgcaacggatcagttcatgagcgagttgacggtactgcaggccgtgcggc
Rv1174c	TB8.4	ggtgcaatagtttggggaaggtgtccataaatgaggctgtcgttgaccgcattgagcgccGGTTTGTCTGGTCAACCACCGCGGTCTCAGTGGTGTACGGTACAAACCtcggttgccggctcctgcaacaactattaagcccatgcgggccccatcccgcgacccggc
Rv1184c	Rv1184c	tcacgcacgcgattctcgatgcagaggcagatgaagcgagtgattgcgggagcattcgcgGGTTTGTCTGGTCAACCACCGCGGTCTCAGTGGTGTACGGTACAAACCttactgggctcccccgccttcggcggctaaacactaccgctttgatccgtctgccacggc
Rv1253	deaD	cgctcgagtccgccctgggcggctctttccttgggcagggtcatccgacgtgtttccgccgtggtttgccGGTTTGTACCGTACACCACTGAGACCGCGGTGGTTGACCAGACAAACCcgccgcaggcgaatattccgggaaggccatcaggccgtcaagtttagtggtgacccggccacgcctaccg
Rv1273c	Rv1273c	gcagcatgcgcagtgtgcgacagttacccaatgctcctggccctgctgcgccagcacatcGGTTTGTCTGGTCAACCACCGCGGTCTCAGTGGTGTACGGTACAAACCctgagcgccacggtcgggggtgtagggtgaccgcgccaccgggcgcacgcccccgtgccg
Rv1321	nucS	tttgcggcgccgagccatcgcatcagtttaatcgcgcaactcagaacagccggtactcgccgctatccatGGTTTGTACCGTACACCACTGAGACCGCGGTGGTTGACCAGACAAACCctgggcgatgactagacgcacccgactcaccttagagcgcgcaacgacgttgttccttagagcgtgaccg
Rv1488	Rv1488	cggtgaggtcaaaccactcatcggaccactctattgagtcaacctggggggcgtccccagGGTTTGTACCGTACACCACTGAGACCGCGGTGGTTGACCAGACAAACCaaacaccagaccagcaacggctccttgcaccggaattcctttctcgagtccctacacgtc
Rv1543	Rv1543	tgattgttcggtttcggaaggctcatggtgtcaccaatggatccctcgggtggcccgcacGGTTTGTACCGTACACCACTGAGACCGCGGTGGTTGACCAGACAAACCgacgaagttcgttaagtcaccaagattcatcgtgggtagctcctgatggcggcgtggggt
Rv1592c	Rv1592c	atcacgcgcgaggatgccggatggccatgaagggagcctaatggtagagcccggcaatttggcaggcgcgGGTTTGTCTGGTCAACCACCGCGGTCTCAGTGGTGTACGGTACAAACCggcaggaagttgagccgccgtccgctctgacctggccaatgcgctctgcgcataccggcgcgaactcgga
Rv1621c	CydD	gcggcgctgcgccgctatctactcagcacggtggcctgcggggtcgggatctccggctgcGGTTTGTCTGGTCAACCACCGCGGTCTCAGTGGTGTACGGTACAAACCgaagtgaactcggatggtttccgacgatgaaccgaccgagtgctgtgagtcgccgccagc
Rv1623c	CydA	tcggccccgtagtatctccggagatgacagatgaatgtcgtcgacatttcgcggtggcagGGTTTGTCTGGTCAACCACCGCGGTCTCAGTGGTGTACGGTACAAACCgaggtagcaccattgtcgtttgcttactgaggccaactgaccccggaaaggagcagccgg
Rv1625c	cya	acgcacccggaaagcgccgacagagtcggtaaacgctaactcaccgattaggctttagttcgtggcggcaGGTTTGTCTGGTCAACCACCGCGGTCTCAGTGGTGTACGGTACAAACCggggccgaaccccgcacggcaggggtctgaccgccaagcgctatcccggggccgctacatgtgtcacact
RV1743	pknE	gcggaattgtccgggacgaggccacaccacccgcgctacccgatcagcctcgcgagccagctcggatcctGGTTTGTACCGTACACCACTGAGACCGCGGTGGTTGACCAGACAAACCtgcgtaccctcccgcgattccgcggtgccatccatcgcccgactcctcaccccgccaaccgcggtggtgt
Rv1747	Rv1747	ttccacctgggttgggcagtgaactgccgcctagcacgccttgaggcgaatcttccagcgGGTTTGTACCGTACACCACTGAGACCGCGGTGGTTGACCAGACAAACCgggcggggcggctggttggctcatcggcaccaactgtatcgggaccgcagccgacgccgg
Rv1901	cinA	acggtcctacgttagttcatgcgtaggctcatggcggtgagcgcacgtgcgggcatcgtgGGTTTGTCTGGTCAACCACCGCGGTCTCAGTGGTGTACGGTACAAACCaccctgagcggtatcccgggctcaccctagcgacggcgaaatcgacagcagcgcgacaaa
Rv2047	Rv2047	cccgtcacaagctgacacgacgaactaggttcagcgactgagatcgcttcccggaagcgcGGTTTGTACCGTACACCACTGAGACCGCGGTGGTTGACCAGACAAACCtccgctggccccggtgacggcgattctcacggtcctactcgtcgtcgttccgaaacgccg
Rv2048c	Pks12	ggctgaagtgtcttgcggtgatgagccgagcagttctcgacgcatatagccggccagcgcGGTTTGTACCGTACACCACTGAGACCGCGGTGGTTGACCAGACAAACCcccggccagatcccacccacggtcggtgggaaattctgacatcacgtccctggcgtcggc
Rv2377c	mbtH	ctaccggtgcacgcgccgggcaagtctgtgtcgtagctgtgagcgagcggtcagtcctcgaccatggcgtGGTTTGTACCGTACACCACTGAGACCGCGGTGGTTGACCAGACAAACCtcgaaaggattggtgctcaccgcttctccttgtgtcgttgtgtttggtcggcgtaaagatgccggcgccg
Rv2383c	mbtB	agcccgacgatgacgaccgggtcgttatcggacatcggcactcaccatccgggccacggcgtcgaggtgaGGTTTGTACCGTACACCACTGAGACCGCGGTGGTTGACCAGACAAACCcgaatgatctccgagcacgccgtagcatgcaccacaaaccctcccctgttagcacaggctgccctaattt
Rv2384	mbtA	acctgcgctaccagcccccctgttaaggagcccacatgccaccgaaggcggcagatggccgccgacccagGGTTTGTCTGGTCAACCACCGCGGTCTCAGTGGTGTACGGTACAAACCcgacgggtcccgtgacgacccagcgctgccattgactgacgtcaacaagttgaattgactgcgttgcatg
Rv2563	Rv2563	tcatttgattgggtccacggaagcaggtagcttccgtcgcatgctttttgcggctttgcgtgatgtccaaGGTTTGTCTGGTCAACCACCGCGGTCTCAGTGGTGTACGGTACAAACCattgagcaccgcgagcttgccagcgaatagttcggcaccaagtcgcgatccctgagggttgcgatgggcg
Rv2564	Rv2564	tcatttgattgggtccacggaagcaggtagcttccgtcgcatgctttttgcggctttgcgtgatgtccaaGGTTTGTCTGGTCAACCACCGCGGTCTCAGTGGTGTACGGTACAAACCattgagcaccgcgagcttgccagcgaatagttcggcaccaagtcgcgatccctgagggttgcgatgggcg
Rv2684	arsA	tgcttgctgcggcactgaagacttgacctcgtgagcgtcgtcgcggtcaccatcttcgtgGGTTTGTCTGGTCAACCACCGCGGTCTCAGTGGTGTACGGTACAAACCtggttgcggtacttcgtgttgttgcactgaccatctgtattgccgacagacctgtagcac
Rv3136	PPE51	atccgcacaaatgtaaggagctgagacacaatggatttcgcactgttaccaccggaagtcGGTTTGTCTGGTCAACCACCGCGGTCTCAGTGGTGTACGGTACAAACCgtgatggcccacccacccgcggcagggtaacccggcgcctaaccgacaggcggcccgttg
Rv3211	rhlE	acacgaccgacaccgtcaccgaaaggccgcttaccctcgtatgaccgcagtgaaacacacaactgaatcaGGTTTGTCTGGTCAACCACCGCGGTCTCAGTGGTGTACGGTACAAACCcaggacggcttcgccgcgcgggctaactgacccgcccaccgcatggttaaaccggagcgccgcaccaaga
Rv3270	ctpC	atcagcgacctgcacgaccacgaccactgagcgcctcgccatgaccctggaagtggtatcggacgcggccGGTTTGTCTGGTCAACCACCGCGGTCTCAGTGGTGTACGGTACAAACCcggttgatccgctaccgcctggaccgctagcagccgcagccgtgaccacgccaggtgcggatgccctgcc
Rv3283	sseA	cttcggactgggccaggtcgccagcggtaggctcgatgatgtgccgcttcccgcagaccctagccccaccGGTTTGTCTGGTCAACCACCGCGGTCTCAGTGGTGTACGGTACAAACCgaagaaccaggagtggtacccgtcgtatgaccgcgcccgcgagcctgcccgcgccgctagcagaggtggt
Rv3296	lhr	gtaggcggtttttgtcggtgcctgttggcacgatggctaggtgaggttcgcgcagccttcagcactgagcGGTTTGTCTGGTCAACCACCGCGGTCTCAGTGGTGTACGGTACAAACCcgcacacctcgcggtctgcggcggcggtaagccatgcccgagggcgacaccgtctggcacaccgcggcca
Rv3370c	dnaE2	agcgcttcgacctgcggcacggaaagctgcacccgcgacgtcaagtccggcagggaggtgaacgggccgtGGTTTGTCTGGTCAACCACCGCGGTCTCAGTGGTGTACGGTACAAACCaaccggtccaccagatcggccagcgcccgctgcgccgcggccgggccaccctgggaaagcgcttggcgca
Rv3544c	fadE28	ccgtatctcggcttgcagctggcgctgctccggcgtcaggtcaatgaacatcgcgctcccaggagctcaaGGTTTGTACCGTACACCACTGAGACCGCGGTGGTTGACCAGACAAACCacggcttgctgttccgcagtgggatcgaaatccattagtgagcaaccgggcatctaccggtgtagtcgac
Rv3574	kstR	gcgctcccgacgcaccacctcgcgcggtcatgaaagtggcggtacttgccgagtccgagctcggatcggaGGTTTGTCTGGTCAACCACCGCGGTCTCAGTGGTGTACGGTACAAACCtgcggctgctgatcggcgatcaagacagcgcctagaagacttacgccggcggacccgcggtgcggccccg
Rv3663c	dppD	atacgtcaaacccaggtcggcctgcagatcggccagcagatccaggatctgtgcctgcaccaataGGTTTGTACCGTACACCACTGAGACCGCGGTGGTTGACCAGACAAACCccgtcgtcgtgctgcgcgaccgtcggtattggcccgcaacgcttctgtgacctgaaagccgacct
Rv3680	Rv3680	ctcggaatcacttgcccagcagggggttcgatgagtgtcacaccgaagaccctcgatatgGGTTTGTCTGGTCAACCACCGCGGTCTCAGTGGTGTACGGTACAAACCaacgatgcgggccgcgcagcgggccgctgaggaaccggcccatcagtgacggtcggcaac
Rv3696	glpK	cgagcgtgcggacatgttcaggcgcacagcgaaagctaggacacgtcaacccaatccagggtccgctgcaGGTTTGTACCGTACACCACTGAGACCGCGGTGGTTGACCAGACAAACCtcggccaattgctctcctaggatggcgtcggacactgcatgtaatcgtccatgatggtccaccgcagcgg
Rv3822	Rv3822	cggcgggcttgcctaacgcagagctctcacatgaaatgtccaggcgtctccgactgcgttGGTTTGTCTGGTCAACCACCGCGGTCTCAGTGGTGTACGGTACAAACCggtttgctacccaaagggaagaagcactagccataaagtccacgacctacggtggcgttt
Rv3869	EccB1	cgccgcggtgcacgcacacctcaacatgagagaatgaactatggggcttcgcctcaccaccaaggttcagGGTTTGTCTGGTCAACCACCGCGGTCTCAGTGGTGTACGGTACAAACCgttcccgccggagcctccggagccccctgatgacgaccaagaagttcactcccaccattacccgtggccc
Rv2563-Rv2564	glnQ	tcatttgattgggtccacggaagcaggtagcttccgtcgcatgctttttgcggctttgcgtgatgtccaaGGTTTGTCTGGTCAACCACCGCGGTCTCAGTGGTGTACGGTACAAACCattgagcaccgcgagcttgccagcgaatagttcggcaccaagtcgcgatccctgagggttgcgatgggcg
Rv1620c-Rv1623c	Cyd operon	tcggccccgtagtatctccggagatgacagatgaatgtcgtcgacatttcgcggtggcagGGTTTGTCTGGTCAACCACCGCGGTCTCAGTGGTGTACGGTACAAACCaacaacaccaacgccagcgcaaagacctgagtcatcgatatcagcacgtaacgccgctca
Rv1161-Rv1164	Nar operon	gaatggcacgacggtgattgtggcagagaactaccacccacgacgacgcggcgcggaaccGGTTTGTACCGTACACCACTGAGACCGCGGTGGTTGACCAGACAAACCggtccaccgacgtgaggtgtaacggtcacgggatgaccctcctcgtcatgagcggtgtgg
ORBIT oligos for M. smegmatis target genes
Flag-DAS+4 tags:
MSMEG_0001	dnaN	GAAGCCCATCTTGCCCAGGCCGATCAACCCGAGTTGCATACGCGCCCTTCCCCTCCGGCGTGGCCGGTCAGGTTTGTACCGTACACCACTGAGACCGCGGTGGTTGACCAGACAAACCGCCCGGAAGCCGCACCGGCATCAGCAGATACACGTAATCCGTCTTGGCGGCCGGGAACGGACCCGAACCA
MSMEG_0034	fhaB	GACAACAGCAGTAAAGGTTCCCATTGGCGCGCCGGTGCGGATCGGCAAGACGGTAATCGAGCTGCGCCCGGGTTTGTCTGGTCAACCACCGCGGTCTCAGTGGTGTACGGTACAAACCTGAGCCCGCGCACGCGAGGAGCAGAATGACCCTCGTTCTCCGCTACGCGGCCCGCAGCGACCGCGGTCTG
MSMEG_0709	dnaK	TCACCGGTCTCGGGATCGATGCGCCGTTTGTCGGTGATGGTCACCGGCTCGTGCGAATCGTCCTGAGTCAGGTTTGTACCGTACACCACTGAGACCGCGGTGGTTGACCAGACAAACCCTTGTTCTCCTTGCCAGCGTCATCGTCGACAACCTCGGCGTCGACCACGTTGTCGTCACCCGGGGCCCCG
MSMEG_1325	recD	GCGCGCTGCGATAGAACGGCAGGCGGTGCGCGCCACCGGACTACGCAAGCGGCTACGGCCGGCGGGGGTTGGTTTGTCTGGTCAACCACCGCGGTCTCAGTGGTGTACGGTACAAACCTAGACCGCCCGTCCGGCGAAGAACGCGCCGGAGATCAGCCCGATCGCGATGGCCAGGGTGGGCAAGCCCA
MSMEG_1327	recB	GGTGTTCAGCTGGGAACCGCCTGCCGATCTGGTCGTCGCATTGTCGAAGCTGTTGGATGCGGAGGCGCCGGGTTTGTCTGGTCAACCACCGCGGTCTCAGTGGTGTACGGTACAAACCTGAGCCTGCTCGAAGCGTTCGCCGAGATCCTCGAACCCGCCGATGTGCATGTGGCGCAACGGCTGACCGT
MSMEG_1943	adnB	ATCGGCGGCGGCCTTGCACTCGCGATCACCTATGGCATCGGTCTGGCGGTGGGCACCGCGATCACGTGATGGTTTGTACCGTACACCACTGAGACCGCGGTGGTTGACCAGACAAACCCCGGTCGGCTTCCTCGGCTGTTTCGGTCGGCGCTGCGGCGAGCAGTTTCACCAGTTCTTCTGCTCCGGGC
MSMEG_1952	uvrD2	TTCTGAGGCTAGAGCCTAGCAGCTGAATCGCACAACCTATTTTCTACCTGCGGTTTTGGCACGATCTTTAGGTTTGTACCGTACACCACTGAGACCGCGGTGGTTGACCAGACAAACCCGAATCGTGGCGGTTGGCGCGTCCCCGCACGAGCGCCACGACGTCCTCGCCGTACTGCTCGAGCTTGCGC
MSMEG_2379	leuB	CCGAGACAGTGGCCGAGACAGCACTGAGTGGCGCACAGGCCGGAAAGCCTGTGCGCCTTCGACGCGAAAACTCCTAGGTTTGTACCGTACACCACTGAGACCGCGGTGGTTGACCAGACAAACCGAGCAGAGAACGGATCCGCTCGCCCACCGCGCTGGTGGACAGCTTCTCGTCGCCGCGGGTGGCCAGA
MSMEG_2403	recG	ATGGTCTGGTAGGCGACGAACACCGCCAGCGCCACGAGCAGCGCGAGCCACCACGTGCGGCGGCGCGTCAGGTTTGTACCGTACACCACTGAGACCGCGGTGGTTGACCAGACAAACCTGCCTTTTCCAGGTACTCGACGCGGTCGGTGTTGACGAACTGCGCCGCGAGCAAGGCCATTCCGGTGTCG
MSMEG_2690	ftsK	CTGTCGTACGTCAAGCCCAACACCCTCGGCAACACGCGAATGCTGTTGACCCTGTAGGACTCTCGGCTCAGGTTTGTACCGTACACCACTGAGACCGCGGTGGTTGACCAGACAAACCGAACTCCTCGCCGTCCTCGGGTTCGGCACCGTTGGCGTCGGCGCCGCCGCGGATGAGCGCGAGCGTGCCC
MSMEG_2723	recA	GACGTTCTTGGCCTGCTCCTCACGGGTGCGAGGATCCTGCGCCTGCTCGCCGTCGGGGACGTCCGACGGCTCAGGTTTGTACCGTACACCACTGAGACCGCGGTGGTTGACCAGACAAACCGAAGTCAACCGGGGCCGGGAGGACGTCATCGGCTTCAGCGGTCACGACGGCGCCGATACCGAGCTTCTCT
MSMEG_2943	ruvC	ACGCCTGCCGCCTCGATCACGGCGTGGTCGAGCGCGATGTCGATGACCTCACCGCGGACCGACGCGATCAGGTTTGTACCGTACACCACTGAGACCGCGGTGGTTGACCAGACAAACCTCCGCGGGCCGCCTTGATCTTCGCCTGGAACTTGCGCCGCTGCTCCTCGGCCATCGCCTCGGCCGCGGCC
MSMEG_2944	ruvA	CCGACGGTGAGCGCTGGGGACACCTCGCGGTCCTCGACCTCGGCGTCGTCCTCGAACCGGCCCATGGTTAGGTTTGTACCGTACACCACTGAGACCGCGGTGGTTGACCAGACAAACCCTTCTTACCCAACATGGACAGCGCCGCGCGCAGCGCGGACGACGTGGTGGCCTCGGGGTCGTTGGCCAGC
MSMEG_2945	ruvB	GACGAAGATGTAGACATGCAGTACCGCGGCGAGCGCGGCGAACACCAACCCGGCGACGGTCATGGCGTCAGGTTTGTACCGTACACCACTGAGACCGCGGTGGTTGACCAGACAAACCGTCAAACAGTCCGGCCTGACCGATCCCTGTGACCGGTGGCTGCAAGCCCAGATGGGTCCATGCCAGTGGC
MSMEG_3061	priA	GTCGCACACCAGCCTCCTGTTCGAGCCAAGTGGTTCGCCGTTCAGCTCCGCACGCGGAGCGTGCAGATCAGGTTTGTACCGTACACCACTGAGACCGCGGTGGTTGACCAGACAAACCCCCTATGTGCAAAGGGTCGATCTGGACGCGAGATGGCTCCTGGTCGTGGCGTGCGCTTAGCACCGCGGTC
MSMEG_3172	dinB	CGCCGATCCGGTCGACAGCCTCGACTGGGCCGAATACCTCAGCAGCCTGGCCGACTACCAGAGCACGCCGGGTTTGTCTGGTCAACCACCGCGGTCTCAGTGGTGTACGGTACAAACCTAGTTGGCGGCCAGGACGAACCCGTGCCCGCCGTAGCCGCGGCACGTGACGGTGCCCTGGTACCCGACGC
MSMEG_3839	polA	GCGGCGCCCAGTCGAGTGATGAACCGGATCTGTTGTGCAGCAATCGGCTCGGTCATGGCAATCGGCGTCAGGTTTGTACCGTACACCACTGAGACCGCGGTGGTTGACCAGACAAACCGTGAGCCGCGGCGTCCCAGCTGCGGCCGTACCCCACCGACACCTCAAGTGGCACGTCGAGCGGATACGCG
MSMEG_4217	divVIA	TCCGACCACGGTGACGGACCCATCGAGTCAGCCCCGGGTCGTGTCGACGCGGGGCCTGTCGCCGGACGAGTCAGGTTTGTACCGTACACCACTGAGACCGCGGTGGTTGACCAGACAAACCGTTGTTGCCGCGGTTGAACTGGCCGAATCCGCTGGCGTCGCTGTTCGCGCTGGAATCGACCGGTGCGGCC
MSMEG_4219	sepF	CGCCGCCAGCCTACCCGGCCGTGGAGCGCACGAAAGACAGGTGGCGGTCCGGCGACCAGGGATGTGGCTAGGTTTGTACCGTACACCACTGAGACCGCGGTGGTTGACCAGACAAACCACGGTAGGAGTAGAAGCCCGCCTCGGCGATGCGCCTGCGCTCCTCGGCCGTGACGTCGACATCGGCAGGC
MSMEG_4923	nucS	CGCGACGTCAGCGACGGCGGCAGCGGTGGTGGCGTCTGCCGCCATTTGTCCCTACGCCGGCGCGCCATCAGGTTTGTACCGTACACCACTGAGACCGCGGTGGTTGACCAGACAAACCGAAGAGCCGGTACTCGTCGCTGTCCATTCCGCGCATCTGGTCGTAATCGAGTGTCACACAACGGATTCCA
GFP-tags:
MSMEG_0001	dnaN	GAAGCCCATCTTGCCCAGGCCGATCAACCCGAGTTGCATACGCGCCCTTCCCCTCCGGCGTGGCCGGTCAGGTTTGTACCGTACACCACTGAGACCGCGGTGGTTGACCAGACAAACCGCCCGGAAGCCGCACCGGCATCAGCAGATACACGTAATCCGTCTTGGCGGCCGGGAACGGACCCGAACCA
MSMEG_0250	mmpL3	ACCAAGCGCCGTGGCGGCGGCATGAGCGCGCAGGACCTGCTGCGCCGCGAAGGCAGGCTGGGTTTGTCTGGTCAACCACCGCGGTCTCAGTGGTGTACGGTACAAACCTAGGGCCCGGCTACTCCCGTTCGGGAAGGTCGTCGGACTCTGCGGCGATGATCGTGGTGC
MSMEG_1476	sppA	ACGCACTCCCGCGTGGACCGTACCGAGAGAATCGTCAGGATCTCGTCAGAAATCTCATCAGGTTTGTACCGTACACCACTGAGACCGCGGTGGTTGACCAGACAAACCAAAGCGGTACTCCCCCAGCCACAGTGCACTCGCACCCGTCATGGATCTTTCCGCCTGATC
MSMEG_3596	-	AGCCCGCCGACCACCGACGAGGTGCTGAGGTTGGCGCAGCAGCGCGAACCCGCAGCACCCGGTTTGTCTGGTCAACCACCGCGGTCTCAGTGGTGTACGGTACAAACCTGACCCGAAAAAAGAGGCCGGCCACCGAGGTTCGGTGACCGGCCCCTTGTGCGTAGATCA
MSMEG_6091	clpC	ATTACCGGGGGTCTTCTGCAACTCAGTGTTCACCTGAAGGCGGTCACCGCGACACGCTCAGGTTTGTACCGTACACCACTGAGACCGCGGTGGTTGACCAGACAAACCCTCCGTGCCTGCGGTCGGGGCGCCGGCGGCTCCGGCACCGGCCAGATCGGGCTCGGCGGT
Knockouts:
MSMEG_0003	recF	CCTCGGGACCGTCGTCGTCGAAGGGCCCGGTCATGAGGCCACCATCGAAACGCGTCCGCCTCCTTCCTCCTTTCTGGTTTGTACCGTACACCACTGAGACCGCGGTGGTTGACCAGACAAACCATCGGTCAGTCCGAGATGCCGGGCAAACATGCCATCTGCCTAACCCGACTCGCTGATCCG
MSMEG_1325	recD	TCGCAGGCAAGCCGTCGCCGCGCATCGCGTTGGCGGCCCCGACGGGCAAGGCGGCCGCAAGGTTGCAGGGGTTTGTCTGGTCAACCACCGCGGTCTCAGTGGTGTACGGTACAAACCATGCGGTTGCGTCAGGCCGCGATCCTCGGTGACCAGCGTGAGGCGCTCGCGACGCTCGACGAGCACCGG
MSMEG_1930	rhlE	CCCCATGAGGTTTGACAGTGAAAGGCTATCTCCTCCGCATATGACGCAACTCAATCACTCGTTTGCCGAAGGTTTGTCTGGTCAACCACCGCGGTCTCAGTGGTGTACGGTACAAACCCGCAAGACCGAAGCAGCCACCGCAGGCTGACCGAACCACCAATCGATGGTCAAACCCGAGCGCCGCACCC
MSMEG_2403	recG	GCAGCGCGAGCCACCACGTGCGGCGGCGCGTCATGCCTTTTCCAGGTACTCGACGCGGTCTCCTTCCTCCTTTCTGGTTTGTACCGTACACCACTGAGACCGCGGTGGTTGACCAGACAAACCTTGAAGGGAATCTTCGAGCGTGGCCATCACTCAACCCCGATCAGCAGTGCGTCGCCGCGG
MSMEG_2579	-	CGCAAGCGTGGGCGCCGGAGGTGCCGGCATACCCAGACCGATGGATGTCACAGTGTCTCCTCGAAAACTAGGTTTGTACCGTACACCACTGAGACCGCGGTGGTTGACCAGACAAACCTTGGAAGATGCTCAGTGGGTTGACCAGATCCGCGGTCACCGTCAGCAGCATGTAGCCGGCCACCACCGCG
MSMEG_2943	ruvC	TGTCGATGACCTCACCGCGGACCGACGCGATCATCCGCGGGCCGCCTTGATCTTCGCCTGTCCTTCCTCCTTTCTGGTTTGTACCGTACACCACTGAGACCGCGGTGGTTGACCAGACAAACCCAGCCCGGGATCGACTCCCATCACCCGCACGCGAACCCCTTCGTCAGAACATCTGTTCGA
MSMEG_3027	-	GCGATCGGTGAGCCGAGGACTGCGGCCTTGCGCGGCTCGCCTGGAGCGGCGGGCCGCCTACCTGGCACTCCTTCCTCCTTTCTGGTTTGTACCGTACACCACTGAGACCGCGGTGGTTGACCAGACAAACCCCTGGCACTGTCGAGGACACCATTGCGTTGGGCGATCTCGATGTTGGCCAGGTGCTGGTC
MSMEG_4256	NLP/P60 family	GCATGCCGGCCACGGCCGGGATCACTGGGATCAGTAACGGCGGACGTTGTAGATGGGCGCGGTTTGTACCGTACACCACTGAGACCGCGGTGGTTGACCAGACAAACCTGTGGGCCGATGCGCGCGAGCGTGCCTCAAGTTTTCGTCCTCACAACTGGTGTCAGCGAG
MSMEG_4491	recO	CTTGTCCGACCACGGTGCAAGACTGTTCGCATGCGGCTGTACCGTGACCGGGCGGTGGTAGGTTTGTCTGGTCAACCACCGCGGTCTCAGTGGTGTACGGTACAAACCAGAAAGGAGGAAGGAATGGCAACCACACGGGGCAAGAAGACCTACCCGCAACTGCCTCCGGCGCCTGACGACTAT
MSMEG_4922	-	TGTGCTGATCGAGCTGGTCGAGCCCAGCCCCGAAGAGCACTGACGAACATCCGCAGGTGGGGTTTGTACCGTACACCACTGAGACCGCGGTGGTTGACCAGACAAACCTCAGCGACGGCGGCAGCGGTGGTGGCGTCTGCCGCCATTTGTCCCTACGCCGGCGCGCCA
MSMEG_4923	nucS	TCAGAAGAGCCGGTACTCGTCGCTGTCCATTCCGCGCATCTGGTCGTAATCGAGTGTCACACAACGGATTGGTTTGTACCGTACACCACTGAGACCGCGGTGGTTGACCAGACAAACCGGGCAGAGGGCAGATGAGCGGTGAGCCGGCCGACGTAGTCGACGGTGCACTGGGCTATCACGAGGCGCAC
MSMEG_5042	deaD	AGCCCGCCCTGCGCGGGATCCTGAACACTGCCCGAAAGCGTCACTTCACCTTCCGGTGTGGCTTGTACTTGGTTTGTACCGTACACCACTGAGACCGCGGTGGTTGACCAGACAAACCCGGACTCGGATCCGGTTCTTGCGAGGTCATCGACTATGCAGTCTAGTGCCAATAGAGTGTTTCCCCCGCC
MSMEG_6279	recR	GGCAGGGCGCTACTCGTGGTTTCGCTGCTGGAAGAACGCACTAGACCATCGCGCGGCGGCCGGCCAGCGCGGTTTGTACCGTACACCACTGAGACCGCGGTGGTTGACCAGACAAACCGATCAGATCCTGGACCGGGCCCTCAAACATTGCCGGCCACTCACATCCCCGGCAGACCGAAGCCGCCGAG
